# Supplementary material for: Birth Order, Caesarean Section, or Daycare Attendance in Relation to Child- and Adult-Onset Type 1 Diabetes: Results from the German National Cohort
Source: Int J Environ Res Public Health. 2022 Aug 31;19(17):10880. doi: 10.3390/ijerph191710880 (PMC9517906; doi:10.3390/ijerph191710880)
Supplement: Supplementary file 1 [file ijerph-19-10880-s001.zip]

Archive with 1 entries (1 files):
- ijerph-1837989-supplementary.pdf
